# Supplementary material for: Novel Bis- and Mono-Pyrrolo[2,3-d]pyrimidine and Purine Derivatives: Synthesis, Computational Analysis and Antiproliferative Evaluation
Source: Molecules. 2021 Jun 1;26(11):3334. doi: 10.3390/molecules26113334 (PMC8199500; doi:10.3390/molecules26113334)
Supplement: Supplementary file 1 [file molecules-26-03334-s001.zip]

Archive with 1 entries (1 files):
- molecules-1232551-supplementary.pdf
